# Supplementary material for: Gαi2 Signaling Regulates Neonatal Respiratory Adaptation
Source: Int J Mol Sci. 2025 Nov 1;26(21):10655. doi: 10.3390/ijms262110655 (PMC12610543; doi:10.3390/ijms262110655)
Supplement: Supplementary file 1 [file ijms-26-10655-s001.zip]

Archive with 1 entries (1 files):
- ijms-3831308-supplementary.pdf
